# Supplementary material for: Treg cells promote decidual vascular remodeling and modulate uterine NK cells in pregnant mice
Source: JCI Insight. 2024 Dec 10;10(2):e169836. doi: 10.1172/jci.insight.169836 (PMC11790030; doi:10.1172/jci.insight.169836)
Supplement: Supporting data values [file jciinsight-10-169836-s036.xlsx]

## Sheet: Figure 1B
The proportion of CD4+FOXP3+ Treg cells in uDLN at GD6.5 and GD10.5.
B
	GD6.5	GD6.5	GD10.5	GD10.5
	veh	DT	veh	DT
	9.66	0.3	6.17	0.81
	9.38	0.35	5.11	1.38
	10.8	0.17	6.1	0.8
		0.054	4.03	1.75
			12.8	2.26
			11.4	2.9
			2.5	0.71
			11.6	0.69
				0.62
				2.92
				11.5
				1.76
				6.83
				7.13

## Sheet: Figure 1C
Proportion of Treg cells expressing NRP1
C
	veh	DT
	86.98	67.79
	85.58	72.69
	87.68	58.5
	85.8	69.64
	79	73.5
		89
		77.6
		72.4
		75.1

## Sheet: Figure 1D
Proportion of Treg cells expressing Ki67
D
	veh	DT
	24.43	63.76
	23.86	69.08
	22.28	70.07
	55.52	60.07
	31.28	35.07
		24.36
		39.24
		68.03
		62.18

## Sheet: Figure 1E
Proportion of Treg cells expressing CTLA4
E
	veh	DT
	90.6	82.55
	81.91	84.74
	84.31	87.76
	54.32	83.83
	61.01	49.48
		46.31
		69.47
		65.92
		61.62

## Sheet: Figure 1F
Proportion of IFNγ+CD4+FOXP3-
F
	veh	DT
	0.449	2.658
	1.16	2.253
	0.699	0.834
	10.188	4.053
	5.426	10.207
		2.986
		2.526
		2.211

## Sheet: Figure 1G
Proportion of IL17a+CD4+FOXP3- cells
G
	veh	DT
	0.375	0.492
	0.781	0.588
	1.04	0.458
	1.877	0.382
	1.511	2.67
		6.442
		1.047
		0.549
		0.614

## Sheet: Figure 2B
Proportion of mated mice that delivered at least one viable pup at birth
B
	veh	DT	Treg	Tconv
	100	71.4286	100	62.5
	100	100	100	100
	100	50	100	75
	100	100	100	100
	100	72.7273	100	100
	100	100	100	100
	100	87.5	100	81.8182
	100	57.1429	100	100
	100	71.4286	100	100
	100	100	100	100
	100	87.5	100	100
	100	90	100	0
	100	0	100	0
	100	0	100	0
	100	77.7778	0	0
	66.6667	100	0	0
	100	100	0	0
	100	100		0
	100	100
	100	100
	100	71.4286
	100	60
	100	77.7778
	100	90
	100	0
	90	0
	100	0
	0	0
	0	0
	0	0
	0	0
		0
		0
		0
		0
		0
		0

## Sheet: Figure 2C
Total number of pups at birth per dam
C
	veh	DT	Treg	Tconv
	9	7	8	8
	9	9	5	8
	8	2	9	8
	7	6	8	9
	7	11	5	4
	13	8	6	7
	9	8	9	11
	7	7	8	8
	6	7	8	10
	9	7	7	9
	11	8	10	8
	10	10	8	8
	10	5	7	0
	9	6	7	0
	9	9	0	0
	9	9	0	0
	9	4	0	0
	7	5		0
	8	9		0
	9	8
	8	7
	8	10
	9	9
	8	10
	2	0
	10	0
	4	0
	0	0
	0	0
	0	0
	0	0
		0
		0
		0
		0
		0
		0

## Sheet: Figure 2D
Number of viable pups within 24 h of birth per dam
D
	veh	DT	Treg	Tconv
	9	5	8	5
	9	9	5	8
	8	1	9	6
	7	6	8	9
	7	8	5	4
	13	8	6	7
	9	7	9	9
	7	4	8	8
	6	5	8	10
	9	7	7	9
	11	7	10	8
	10	9	8	8
	10	0	7	0
	9	0	7	0
	9	7	0	0
	6	9	0	0
	9	4	0	0
	7	5		0
	8	9		0
	9	8
	8	5
	8	6
	9	7
	8	9
	2	0
	9	0
	4	0
	0	0
	0	0
	0	0
	0	0
		0
		0
		0
		0
		0
		0

## Sheet: Figure 2E
Proportion of viable pups within 24 h of birth per dam
E
	veh	DT	Treg	Tconv
	87.096	59.459	82.353	63.157

[truncated: 79 more sheets: Figure 2F, Figure 2G, Figure 2H, Figure 2I, Figure 2J, Figure 2K, Figure 3B, Figure 3C, Figure 3D, Figure 3E, Figure 3F, Figure 3G, Figure 3H, Figure 3I, Figure 3J, Figure 4I, Figure 4J, Figure 4K, Figure 4L, Figure 5B …]
